# Supplementary material for: The halophilic bacteria Gracilibacillus dipsosauri GDHT17 alleviates salt stress on perennial ryegrass seedlings
Source: Front Microbiol. 2023 Jul 26;14:1213884. doi: 10.3389/fmicb.2023.1213884 (PMC10411512; doi:10.3389/fmicb.2023.1213884)
Supplement: Supplementary file 1 [file Data_Sheet_1.ZIP]

Archive with 6 entries (5 files):
- data/
- data/Figure 4.xlsx
- data/Figure 5.xlsx
- data/Figure 6.xlsx
- data/Figure 7.xlsx
- data/Figure 8.xlsx
