# Supplementary material for: The halophilic bacteria Gracilibacillus dipsosauri GDHT17 alleviates salt stress on perennial ryegrass seedlings
Source: Front Microbiol. 2023 Jul 26;14:1213884. doi: 10.3389/fmicb.2023.1213884 (PMC10411512; doi:10.3389/fmicb.2023.1213884)
Supplement: Supplementary file 1 [file Data_Sheet_1.ZIP › data/Figure 4.xlsx]

## Sheet: seedling height
	NaCl																				NaCl+GDHT17
0 mM	20.58	20.2	20.59	20.05	21.02	20.42	22.31	20.03	20.84	22.76	20.4	22.89	20.84	22.63	21.8	20.18	22.43	21.15	20.98	20.9	21.52	20.91	21.6	19.93	21.69	21.42	21.33	20.87	20.75	20.22	18.46	20.72	19.98	18.62	20.41	20.32	19.8	20.73	19.57	19.8
100 mM	19.18	18.9	18.43	19.11	17.96	16.73	18.83	18.19	18.72	16.46	18.11	17.45	18.71	18.81	19.11	19.19	16.06	17.83	19.3	19.28	19.28	19.56	19.33	19.82	18.05	18.05	19.83	19.04	18.63	18.65	19.39	19.45	19.85	19.53	18.17	19.93	19.87	19.66	18.56	18.47
200 mM	12.56	12.38	12.92	11.51	12.13	13.11	11.5	12.45	11.1	11.4	11.72	11.06	10.28	11.81	11.22	11.01	11.46	11.32	10.55	11.52	12.62	12.28	12.81	10.03	12.56	12.23	11.62	13.54	11.81	11.7	11.42	12.18	11.56	11.87	11.03	10.63	10.64	10.47	11.31	11.7
300 mM	7.3	7.31	6.5	7.42	7.61	7.54	7.03	7.05	7.1	6.32	7.25	6.05	6.94	7.12	6.15	6.81	6.83	6.01	6.76	7.03	7.92	7.85	7.7	7.43	8.05	7.67	7.89	7.69	8.2	8.59	7.6	7.6	7.41	7.58	7.3	7.82	7.51	7.62	7.99	7.51

## Sheet: stem diameter
	NaCl																				NaCl+GDHT17
0 mM	1.04	1.07	1.01	1.07	1.08	0.98	1.05	0.96	1	1.02	1.02	1	1.02	1.04	1.09	1	0.98	1.09	1.1	1	1	1.14	1.12	1.11	1.07	1.21	1.1	1.17	1.05	1.12	1.05	1.15	1.06	1.11	1.1	1.06	1.1	1.18	1.08	1.16
100 mM	0.92	0.82	0.71	0.86	0.91	0.91	0.8	0.92	0.82	0.91	0.91	0.92	0.95	0.91	0.83	0.83	0.92	0.94	1.02	0.83	1.1	1.08	1.04	1.16	1.02	1.09	1.09	1.14	1.04	1.07	1.11	1.05	1.06	0.97	1.06	0.99	1.07	1.09	1.05	1.06
200 mM	0.75	0.75	0.71	0.65	0.77	0.73	0.64	0.75	0.76	0.79	0.75	0.66	0.76	0.68	0.63	0.66	0.65	0.69	0.69	0.74	0.94	0.83	0.94	0.92	0.82	0.92	0.91	0.85	0.9	0.83	0.8	0.87	0.9	0.85	0.88	0.76	0.84	0.87	0.85	0.82
300 mM	0.5	0.55	0.5	0.54	0.58	0.44	0.54	0.54	0.54	0.53	0.48	0.56	0.49	0.51	0.49	0.61	0.51	0.46	0.5	0.52	0.64	0.64	0.59	0.58	0.62	0.62	0.55	0.59	0.58	0.65	0.6	0.64	0.63	0.61	0.6	0.55	0.55	0.62	0.6	0.59

## Sheet: total root length
	NaCl																				NaCl+GDHT17
0 mM	214.427	211.208	209.826	205.154	205.033	208.382	206.911	201.383	206.286	217.175	215.44	201.897	207.312	214.035	216.845	201.949	202.746	195.858	196.961	201.325	217.511	212.608	208.456	210.385	215.217	217.697	197.442	211.072	204.907	183.904	194.327	189.952	203.646	188.497	196.087	210.843	194.271	201.786	200.379	194.103
100 mM	146.876	144.984	142.703	151.096	148.872	149.339	143.572	142.723	137.408	145.973	136.535	144.987	153.12	143.624	138.168	150.368	153.832	143.137	152.425	145.796	179.315	191.561	195.865	188.238	177.55	192.352	183.526	174.215	181.162	182.978	192.167	184.005	176.617	190.376	190.723	190.107	175.612	183.448	178.223	176.982
200 mM	49.1506	50.0567	48.8255	46.8184	48.7897	46.7811	49.2297	46.7901	49.9081	46.8003	44.2141	40.9555	43.9482	41.5787	43.9188	41.5482	40.2788	41.5555	40.8339	41.5639	65.0121	60.1268	61.6808	61.3074	62.1607	65.5964	60.8041	64.1542	62.0831	60.8408	67.2369	64.5995	65.6099	64.0424	68.6409	64.84	64.3161	71.0773	69.8793	64.361
300 mM	2.79594	2.78375	2.81345	2.80204	2.78843	2.80615	2.71347	2.77644	2.71139	2.71525	2.78727	2.78239	2.74958	2.78055	2.76125	2.77999	2.75626	2.71615	2.754	2.77486	5.50456	5.52656	5.43761	5.52564	5.47148	5.42161	5.57044	5.45741	5.53611	5.4941	5.52161	5.57044	5.45741	5.53611	5.4941	5.47341	5.45131	5.51219	5.48079	5.55194

## Sheet: root diameter
	NaCl																				NaCl+GDHT17
0 mM	0.21107	0.21892	0.23667	0.23598	0.20973	0.21287	0.22118	0.22315	0.23476	0.22167	0.21353	0.23868	0.21593	0.22842	0.21967	0.23573	0.20922	0.22385	0.23804	0.23093	0.25887	0.27203	0.27313	0.24585	0.2489	0.2568	0.24283	0.25232	0.25993	0.2684	0.24453	0.24257	0.22347	0.26115	0.2691	0.2592	0.24777	0.27008	0.25267	0.2396
100 mM	0.22352	0.22583	0.22561	0.2099	0.23199	0.22748	0.22352	0.22924	0.22176	0.2255	0.20288	0.18477	0.18459	0.1881	0.18981	0.18612	0.18288	0.18756	0.18144	0.1845	0.27808	0.2568	0.24206	0.26081	0.28391	0.23606	0.25484	0.28644	0.24222	0.26125	0.22752	0.2592	0.24714	0.25339	0.23229	0.23314	0.27396	0.25436	0.25818	0.25375
200 mM	0.23385	0.228539	0.224946	0.218854	0.222759	0.243395	0.237867	0.234128	0.227787	0.231852	0.253338	0.247584	0.243692	0.237092	0.241323	0.263678	0.25769	0.253639	0.246769	0.251173	0.262704	0.262829	0.261206	0.25896	0.262205	0.284596	0.284731	0.282974	0.28054	0.284055	0.242496	0.242611	0.241114	0.23904	0.242035	0.262704	0.262829	0.261206	0.25896	0.262205
300 mM	0.219709	0.225128	0.233859	0.199729	0.186117	0.238019	0.243889	0.210013	0.216373	0.201627	0.238019	0.243889	0.210013	0.216373	0.201627	0.257853	0.244213	0.227515	0.234404	0.218429	0.230577	0.209508	0.22068	0.219906	0.22608	0.214792	0.213634	0.22107	0.220231	0.224992	0.214792	0.233634	0.210702	0.222315	0.22992	0.219358	0.218104	0.220659	0.219751	0.25408

## Sheet: root surface area
	NaCl																				NaCl+GDHT17
0 mM	14.2186	14.526	15.601	15.2092	13.5093	13.9356	14.3774	14.1179	15.214	15.124	14.4522	15.139	14.0633	15.3592	14.9648	14.9557	13.3262	13.7737	14.7293	14.6059	17.6894	18.1697	17.8869	16.2493	16.8287	17.563	15.0624	16.7314	16.7326	15.5068	14.9285	14.4754	14.297	15.4648	16.5772	17.169	15.1219	17.1212	15.9058	14.6106
100 mM	10.3138	10.2861	10.1144	9.96356	10.8501	10.6725	10.0818	10.2786	9.57294	10.3411	8.70228	8.41608	8.87955	8.48721	8.23904	8.79224	8.83816	8.43415	8.68837	8.45067	15.6652	15.4544	14.8946	15.4234	15.8362	14.2649	14.6931	15.6772	13.7856	15.0177	13.7356	14.9835	13.7128	15.1549	13.9182	13.924	15.1144	14.6593	14.4556	14.1086
200 mM	3.61091	3.59396	3.45045	3.219	3.4144	3.57712	3.67885	3.44157	3.5715	3.40886	3.51893	3.18555	3.36459	3.09698	3.32965	3.44173	3.2608	3.31126	3.16564	3.27973	5.3655	4.96468	5.06155	4.98765	5.12043	5.86487	5.43898	5.70323	5.47164	5.42935	5.12227	4.92368	4.96982	4.80937	5.21929	5.3513	5.31058	5.83264	5.68501	5.30168
300 mM	0.192986	0.196884	0.206701	0.202228	0.180561	0.209832	0.190857	0.183183	0.184308	0.171992	0.20842	0.213187	0.181411	0.189009	0.192255	0.198998	0.194147	0.194139	0.202805	0.190415	0.39874	0.363753	0.376982	0.381742	0.388612	0.365844	0.373861	0.379024	0.383031	0.388341	0.372592	0.408861	0.361248	0.386656	0.396847	0.377191	0.37352	0.382117	0.378376	0.443165

## Sheet: fresh weight
	NaCl																				NaCl+GDHT17
0 mM	0.1844	0.1926	0.1954	0.2025	0.194	0.2052	0.1999	0.2083	0.2091	0.2004	0.1889	0.2028	0.19	0.1868	0.1886	0.1989	0.184	0.2057	0.2065	0.1971	0.2676	0.2712	0.2662	0.2573	0.2369	0.2754	0.2545	0.253	0.2408	0.2953	0.2119	0.2365	0.2412	0.2178	0.2446	0.2346	0.2565	0.2694	0.2089	0.3073
100 mM	0.1273	0.115	0.1273	0.1149	0.1101	0.1076	0.1161	0.1076	0.1115	0.128	0.1314	0.1078	0.1311	0.1077	0.1131	0.1105	0.1194	0.1105	0.1147	0.1317	0.1537	0.1627	0.1518	0.1604	0.1525	0.1684	0.169	0.1425	0.1591	0.1309	0.16	0.1673	0.1572	0.1669	0.1534	0.1545	0.1468	0.1483	0.1425	0.1563
200 mM	0.0513	0.0487	0.0488	0.0499	0.0497	0.0462	0.0484	0.0511	0.0521	0.0518	0.0481	0.052	0.0504	0.0542	0.054	0.05	0.0536	0.0507	0.0463	0.0501	0.0687	0.0673	0.0675	0.0667	0.0673	0.0675	0.0678	0.067	0.0668	0.0671	0.0683	0.0664	0.0666	0.0664	0.067	0.0671	0.066	0.0677	0.066	0.0679
300 mM	0.0167	0.0153	0.0155	0.0147	0.0153	0.0155	0.0158	0.015	0.0148	0.0151	0.0163	0.0144	0.0146	0.0144	0.015	0.0151	0.014	0.0157	0.014	0.0159	0.0158	0.0151	0.0167	0.0149	0.0134	0.0134	0.0158	0.0174	0.0155	0.014	0.0169	0.0164	0.0151	0.0161	0.0146	0.0145	0.017	0.0158	0.0167	0.0152

## Sheet:  dry weight
	NaCl																				NaCl+GDHT17
0 mM	0.0216	0.0184	0.02	0.0206	0.0197	0.0204	0.0219	0.0211	0.0202	0.0204	0.0193	0.0226	0.0224	0.0229	0.0201	0.0211	0.0215	0.0205	0.0206	0.0203	0.0209	0.0213	0.0211	0.0206	0.0201	0.02	0.0216	0.0221	0.0227	0.0224	0.0213	0.0207	0.0222	0.0225	0.0228	0.0229	0.0235	0.0226	0.0224	0.0224
100 mM	0.0191	0.0192	0.0188	0.0173	0.0196	0.0208	0.02	0.0204	0.0182	0.0203	0.0182	0.0182	0.0194	0.0209	0.0185	0.0187	0.0184	0.0189	0.0175	0.0183	0.0192	0.02	0.0196	0.0188	0.02	0.0186	0.0205	0.0206	0.0203	0.0196	0.0201	0.0198	0.0204	0.0186	0.0202	0.0195	0.0205	0.0214	0.0214	0.0205
200 mM	0.0096	0.0088	0.0081	0.0095	0.0086	0.0089	0.0081	0.0097	0.0088	0.0089	0.0082	0.0084	0.0082	0.0081	0.0092	0.0085	0.0087	0.0087	0.0092	0.0084	0.0106	0.0104	0.0107	0.0107	0.0107	0.0108	0.0105	0.0103	0.0108	0.0109	0.0109	0.0106	0.0105	0.0104	0.0106	0.0107	0.0107	0.0106	0.0105	0.0107
300 mM	0.0032	0.003	0.003	0.0027	0.0032	0.0021	0.0028	0.0032	0.0027	0.0034	0.0031	0.003	0.003	0.0028	0.003	0.0029	0.0031	0.0031	0.0032	0.003	0.0034	0.0031	0.0033	0.0031	0.0028	0.0035	0.0031	0.0031	0.0031	0.0028	0.003	0.0032	0.0031	0.0031	0.0029	0.0031	0.003	0.0033	0.0033	0.0029

## Sheet: water content
	NaCl																				NaCl+GDHT17
0 mM	88.19	90.97	90.99	90.91	87.63	89.96	90.15	90.69	90	88.47	88.78	89.94	90.37	89.51	86.53	87.2	89.08	89.74	90.56	88.71	93.53	91.22	90.2	91.99	91.94	89.35	91.99	92.85	90.69	92.08	90.42	91.25	90.33	90.13	91.91	89.39	92.01	91.07	90.71	92.06
100 mM	86.27	84.07	85.03	83.25	82.93	83.93	83.1	80.66	80.25	85.65	86.16	81.17	86.09	83.12	82.87	81.1	82.85	83.08	85.66	85.63	85.75	86.05	85.31	86.61	85.11	87.35	85.1	83.66	84.26	84.47	85.75	87.75	85.31	87.23	85.08	85.64	82.14	85.77	81.72	86.46
200 mM	82.04	82.82	80.41	82.47	83.61	79.39	82.14	82.62	84.47	81.36	81.64	82.87	83.72	84.47	84.84	83.72	82.89	83.18	81.12	82.63	84.5	84.47	84.1	83.98	84.09	84.03	84.48	84.58	83.84	83.79	84.02	84.02	84.3	84.32	84.24	83.98	83.79	84.38	84.06	84.17
300 mM	81.04	80.28	79.11	79.43	80.18	82.82	79.86	85.77	80.78	79.16	83.14	76.63	78.72	79.45	80.08	81.24	78.84	81.5	78.05	80.35	78.25	79.45	80.29	79.46	79.1	73.86	80.64	81.94	80.2	79.77	81.98	80.51	79.51	80.89	80.39	78.56	82.16	79.47	80.32	80.95
