# Supplementary material for: The halophilic bacteria Gracilibacillus dipsosauri GDHT17 alleviates salt stress on perennial ryegrass seedlings
Source: Front Microbiol. 2023 Jul 26;14:1213884. doi: 10.3389/fmicb.2023.1213884 (PMC10411512; doi:10.3389/fmicb.2023.1213884)
Supplement: Supplementary file 1 [file Data_Sheet_1.ZIP › data/Figure 5.xlsx]

## Sheet: a
	NaCl			NaCl+GDHT17
0 mM	0.11853	0.12853	0.10853	0.194	0.192	0.193518
100 mM	0.126232	0.106232	0.116232	0.153773	0.153932	0.153614
200 mM	0.203062	0.192677	0.213447	0.201599	0.185667	0.217532
300 mM	0.178851	0.198976	0.188726	0.226758	0.227109	0.226407

## Sheet: b
	NaCl			NaCl+GDHT17
0 mM	0.0424085	0.0444085	0.0434085	0.0724763	0.0727625	0.07219
100 mM	0.0542095	0.0552095	0.0562095	0.063	0.064	0.062795
200 mM	0.0659345	0.066624	0.065245	0.0667472	0.071797	0.0616975
300 mM	0.0682543	0.070482	0.0690265	0.0788372	0.078434	0.0792405

## Sheet: a+b
	NaCl			NaCl+GDHT17
0 mM	0.160938	0.162925	0.162	0.265961	0.266213	0.265708
100 mM	0.173	0.171	0.17	0.23551	0.21061	0.21641
200 mM	0.268996	0.269301	0.268692	0.268347	0.257464	0.27923
300 mM	0.245842	0.268458	0.257752	0.315595	0.294521	0.305647

## Sheet: carotenoids
	NaCl			NaCl+GDHT17
0 mM	0.0252492	0.0251317	0.0253667	0.0414619	0.0389121	0.0404713
100 mM	0.0199195	0.0238607	0.0219782	0.0303724	0.0303453	0.0303994
200 mM	0.0313585	0.0306887	0.0320283	0.0344127	0.0372924	0.031533
300 mM	0.0407029	0.0405488	0.0408569	0.0502643	0.0501609	0.0503677
