# Supplementary material for: The halophilic bacteria Gracilibacillus dipsosauri GDHT17 alleviates salt stress on perennial ryegrass seedlings
Source: Front Microbiol. 2023 Jul 26;14:1213884. doi: 10.3389/fmicb.2023.1213884 (PMC10411512; doi:10.3389/fmicb.2023.1213884)
Supplement: Supplementary file 1 [file Data_Sheet_1.ZIP › data/Figure 6.xlsx]

## Sheet: malondialdehyde
	NaCl			NaCl+GDHT17
0 mM	1.86719	1.95687	1.7775	2.01501	1.88874	2.14128
100 mM	2.01875	1.76499	2.2725	2.24982	2.10339	2.39625
200 mM	3.89947	3.72654	4.07241	4.53542	4.17825	4.89258
300 mM	8.87355	7.9776	9.7695	16.2832	16.056	16.5105

## Sheet: proline
	NaCl			NaCl+GDHT17
0 mM	0.321057	0.330966	0.311148	0.293807	0.296284	0.29133
100 mM	0.348307	0.34583	0.350784	0.390421	0.390421	0.390421
200 mM	0.79422	0.786788	0.801651	0.776879	0.776879	0.776879
300 mM	1.51511	1.53493	1.49529	1.61916	1.53988	1.69843
