# Supplementary material for: The halophilic bacteria Gracilibacillus dipsosauri GDHT17 alleviates salt stress on perennial ryegrass seedlings
Source: Front Microbiol. 2023 Jul 26;14:1213884. doi: 10.3389/fmicb.2023.1213884 (PMC10411512; doi:10.3389/fmicb.2023.1213884)
Supplement: Supplementary file 1 [file Data_Sheet_1.ZIP › data/Figure 7.xlsx]

## Sheet: Na+ content in leaves
	NaCl			NaCl+GDHT17
0 mM	0.627143	0.452134	0.539638	1.21097	1.02703	1.119
100 mM	15.1677	14.2549	14.7113	14.4264	13.8402	14.1333
200 mM	15.0401	13.5477	14.5427	17.179	17.852	17.5155
300 mM	22.2868	23.7611	23.0239	19.5354	19.3412	19.4383

## Sheet: K+ content in leaves,
	NaCl			NaCl+GDHT17
0 mM	19.8434	19.4062	20.2806	33.0788	32.3748	33.7827
100 mM	19.8332	19.3945	20.2719	21.764	21.2837	22.2443
200 mM	28.8255	28.2031	29.4478	42.989	42.0849	43.8931
300 mM	33.8751	33.1297	34.6205	31.6768	30.9985	32.3551

## Sheet: Na+ K+ ratio in leaves
	NaCl			NaCl+GDHT17
0 mM	0.0316046	0.0232984	0.0266086	0.0366088	0.0317232	0.0331236
100 mM	0.764765	0.735	0.725701	0.662855	0.650273	0.635368
200 mM	0.521766	0.480363	0.493846	0.399614	0.424191	0.39905
300 mM	0.65791	0.717214	0.665037	0.616711	0.623939	0.600781

## Sheet: Na+ content in roots
	NaCl			NaCl+GDHT17
0 mM	2.00253	1.82273	2.18233	5.48876	5.12063	5.85689
100 mM	16.925	15.925	17.925	22.8577	21.6246	24.0908
200 mM	24.7834	23.4083	26.1585	23.4926	22.2109	24.7743
300 mM	20.5484	19.0004	22.0965	24.5035	23.028	25.979

## Sheet: K+ content in roots
	NaCl			NaCl+GDHT17
0 mM	15.7944	15.4466	16.1422	19.8158	19.382	20.2496
100 mM	6.31288	6.12513	6.50064	11.6044	11.3363	11.8726
200 mM	10.3465	10.0852	10.6078	10.5338	10.2803	10.7873
300 mM	4.7917	4.48763	5.09578	8.15312	7.88992	8.41632

## Sheet: Na+ K+ ratio in roots
	NaCl			NaCl+GDHT17
0 mM	0.126787	0.118001	0.135194	0.276989	0.264195	0.289234
100 mM	2.68102	2.59994	2.75741	1.96974	1.90756	2.0291
200 mM	2.39534	2.32106	2.46597	2.23021	2.16053	2.29662
300 mM	4.28834	4.23395	4.33623	3.00541	2.91866	3.08674
