# Supplementary material for: The halophilic bacteria Gracilibacillus dipsosauri GDHT17 alleviates salt stress on perennial ryegrass seedlings
Source: Front Microbiol. 2023 Jul 26;14:1213884. doi: 10.3389/fmicb.2023.1213884 (PMC10411512; doi:10.3389/fmicb.2023.1213884)
Supplement: Supplementary file 1 [file Data_Sheet_1.ZIP › data/Figure 8.xlsx]

## Sheet: SOD
	NaCl			NaCl+GDHT17
0 mM	110.497	121.915	99.0792	67.2191	70.8214	63.6169
100 mM	158.564	151.013	166.114	142.357	139.061	145.654
200 mM	176.98	188.214	165.746	167.219	156.648	177.79
300 mM	187.845	168.656	207.035	696.133	689.042	703.223

## Sheet: CTA
	NaCl			NaCl+GDHT17
0 mM	3.22765	3.31765	3.40765	3.04118	3.24118	3.14118
100 mM	4.31765	3.11765	4.01765	4.05588	4.10588	3.15588
200 mM	6.06765	5.11765	6.15765	5.01529	6.03529	6.05529
300 mM	15.5882	15.7647	15.6765	15.5882	15.6471	15.6176

## Sheet: POD
	NaCl			NaCl+GDHT17
0 mM	157.5	162.225	152.775	160	164.8	155.2
100 mM	159.5	164.285	154.715	163.75	168.662	158.838
200 mM	186.25	191.838	180.662	195	200.85	189.15
300 mM	300	309	291	362.5	373.375	351.625
